# Supplementary material for: A Simple Deterministic Model of Protection and Cost Benefits from Vaccinating Indian Cattle Against Infectious Bovine Rhinotracheitis
Source: Pathogens. 2025 Sep 22;14(9):955. doi: 10.3390/pathogens14090955 (PMC12473101; doi:10.3390/pathogens14090955)
Supplement: Supplementary file 1 [file pathogens-14-00955-s001.zip]

Archive with 1 entries (1 files):
- pathogens-3851449-supplementary.pdf
